# Supplementary material for: Aphid Odorant-Binding Protein 9 Is Narrowly Tuned to Linear Alcohols and Aldehydes of Sixteen Carbon Atoms
Source: Insects. 2021 Aug 18;12(8):741. doi: 10.3390/insects12080741 (PMC8396812; doi:10.3390/insects12080741)
Supplement: Supplementary file 1 [file insects-12-00741-s001.zip]

Archive with 1 entries (1 files):
- insects-1336826-supplementary.pdf
